# Supplementary material for: Extracellular Vesicles as Dynamic Sensors of Redox–Inflammatory Balance: Potential Implications for Aging in Healthy Subjects
Source: Biomedicines. 2026 Jun 10;14(6):1317. doi: 10.3390/biomedicines14061317 (PMC13297170; doi:10.3390/biomedicines14061317)
Supplement: Supplementary file 1 [file biomedicines-14-01317-s001.zip]

Archive with 1 entries (1 files):
- biomedicines-4310117-supplementary.pdf
